# Supplementary material for: A principled machine learning framework improves accuracy of stage II colorectal cancer prognosis
Source: NPJ Digit Med. 2018 Oct 2;1:52. doi: 10.1038/s41746-018-0057-x (PMC6550189; doi:10.1038/s41746-018-0057-x)
Supplement: Supplementary file 1 — Supplementary Information [file 41746_2018_57_MOESM1_ESM.xlsx]

## Sheet: Sheet1
0	Number of vessels (sum)
1	Sum area of vessels (sum)
2	Lymphatic vessel density (mean)
3	Mean intensity of d240 in vessels (mean)
4	Number of tumour buds (sum)
5	Sum area of tumour buds (sum)
6	Tumour bud density (mean)
7	Number of tumour buds containing partial nuclei (sum)
8	Nuclei in tumour bud_asymmetry (mean)
9	Nuclei in tumour bud_border index (mean)
10	Nuclei in tumour bud_meanck intensity (mean)
11	Nuclei in tumour bud_meand240 intensity (mean)
12	Nuclei in tumour bud_meandapi intensity (mean)
13	Nuclei in tumour bud_mean_area (mean)
14	Nuclei in tumour bud_mean_ellipticity (mean)
15	Nuclei in tumour bud_mean_ratio of ck intensity (mean)
16	Nuclei in tumour bud_mean_ratio of d240 intesnity (mean)
17	Nuclei in tumour bud_mean_ratio of dapi intensity (mean)
18	Nuclei in tumour bud_mean_roundness (mean)
19	Nuclei in tumour bud_mean_shape index (mean)
20	Nuclei in tumour bud_mean_borderlength (mean)
21	Nuclei in tumour bud_mean_circularity (mean)
22	Nuclei in tumour bud_mean_compactness (mean)
23	Nuclei in tumour bud_mean_density (mean)
24	Nuclei in tumour bud_mean_length (mean)
25	Nuclei in tumour bud_mean_lengthwidth (mean)
26	Nuclei in tumour bud_mean_pixel texture of ck intensity (mean)
27	Nuclei in tumour bud_mean_pixel texture of d240 intensity (mean)
28	Nuclei in tumour bud_mean_pixel texture of dapi intensity (mean)
29	Nuclei in tumour bud_mean_width (mean)
30	Nuclei in stroma_asymmetry (mean)
31	Nuclei in stroma_border index (mean)
32	Nuclei in stroma_meanck intensity (mean)
33	Nuclei in stroma_meand240 intensity (mean)
34	Nuclei in stroma_meandapi intensity (mean)
35	Nuclei in stroma_mean_area (mean)
36	Nuclei in stroma_mean_ellipticity (mean)
37	Nuclei in stroma_mean_ratio of ck intensity (mean)
38	Nuclei in stroma_mean_ratio of d240 intensity (mean)
39	Nuclei in stroma_mean_ratio of dapi intensity (mean)
40	Nuclei in stroma_mean_roundness (mean)
41	Nuclei in stroma_mean_shape index (mean)
42	Nuclei in stroma_mean_borderlength (mean)
43	Nuclei in stroma_mean_circularity (mean)
44	Nuclei in stroma_mean_compactness (mean)
45	Nuclei in stroma_mean_density (mean)
46	Nuclei in stroma_mean_length (mean)
47	Nuclei in stroma_mean_lengthwidth (mean)
48	Nuclei in stroma_mean_pixel texture of ck intensity (mean)
49	Nuclei in stroma_mean_pixel texture of d240 intensity (mean)
50	Nuclei in stroma_mean_pixel texture of dapi intensity (mean)
51	Nuclei in stroma_mean_width (mean)
52	Nuclei in tumour_asymmetry (mean)
53	Nuclei in tumour_border index (mean)
54	Nuclei in tumour_meanck intensity (mean)
55	Nuclei in tumour_meand240 intensity (mean)
56	Nuclei in tumour_meandapi intensity (mean)
57	Nuclei in tumour_mean_area (mean)
58	Nuclei in tumour_mean_ellipticity (mean)
59	Nuclei in tumour_mean_ratio of ck intensity (mean)
60	Nuclei in tumour_mean_ratio of d240 intensity (mean)
61	Nuclei in tumour_mean_ratio of dapi intensity (mean)
62	Nuclei in tumour_mean_roundness (mean)
63	Nuclei in tumour_mean_shape index (mean)
64	Nuclei in tumour_mean_borderlength (mean)
65	Nuclei in tumour_mean_circularity (mean)
66	Nuclei in tumour_mean_compactness (mean)
67	Nuclei in tumour_mean_density (mean)
68	Nuclei in tumour_mean_length (mean)
69	Nuclei in tumour_mean_lengthwidth (mean)
70	Nuclei in tumour_mean_pixel texture of ck intensity (mean)
71	Nuclei in tumour_mean_pixe texture of d240 intensity (mean)
72	Nuclei in tumour_mean_pixel texture of dapi intensity (mean)
73	Nuclei in tumour_mean_width (mean)
74	Tumour bud with <=2 nuclei (sum)
75	Tumour bud with >=3 nuclei (sum)
76	Number of pdcs (sum)
77	Number of ck objects with no associated nuclei (sum)
78	Area of tumour bud with only partial nuclei (sum)
79	Area of pdcs (sum)
80	Area of ck objects with no associated nuclei (sum)
81	Mean ck intensity in tumour buds (mean)
82	Mean ck intensity in tumour bud with debris nuclei (mean)
83	Mean ck intensity of ck objects with no associated nuclei (mean)
84	Mean ck intensity of pdcs (mean)
85	Area of tumour bud invading a vessel (sum)
86	Area of pdc invading a vessel (sum)
87	Number of bordering tumour bud and vessel (sum)
88	Number of bordering pdcs and vessels (sum)
89	Number of lvi events by tumour buds (sum)
90	Number of lvi events by pdcs (sum)
91	Number of vessels bordering a tumour bud lvi event (sum)
92	Area of vessel border to a tumour bud lvi event (sum)
93	Area of vessel border to a pdc event (sum)
94	No. of vessels bordered to tumour glands (sum)
95	Area of vessels bordering to tumour glands (sum)
96	Area of tumour glands invading vessels(sum)
97	Number of tumour gland lvi events (sum)
98	Necrosis relative area (%) (mean)
99	Stroma relative area (%) (mean)
100	Tumour gland relative area (%) (mean)
101	Average ck intensity (stroma area) (mean)
102	Average ck intensity (tumour area) (mean)
103	Average dapi intensity (stroma area) (mean)
104	Average dapi intensity (tumour area) (mean)
105	Mean border index of tumour glands (mean)
106	Mean area (µm²) of tumour glands (mean)
107	Mean roundness of tumour glands (mean)
108	Mean compactness of tumour glands (mean)
109	Mean pixel texture of ck in tumour glands (mean)
110	Mean pixel texture of d240 in tumour glands (mean)
111	Mean pixel texture of dapi in tumour glands (mean)
112	Mean border to stroma (µm) of tumour glands (mean)
113	Mean length/width of tumour glands (mean)
114	Mean length (µm) of tumour glands (mean)
115	Mean rectangular fit of tumour glands (mean)
116	Mean rel. border to stroma of tumour glands (mean)
117	Mean elliptic fit of tumour glands (mean)
118	Mean asymmetry of tumour glands (mean)
119	Mean width (µm) of tumour glands (mean)
120	Mean circularity of tumour glands (mean)
121	Mean ellipticity of tumour glands (mean)
122	Mean perimeter of tumour glands (mean)
Table legend.
Table displaying the 123 image analysis-based features imported into the machine learning workflow. Associated numbers realate to the feature index as displayed in figure 2 of the main manuscript.
CK = pancytokeratin, PDC = poorly differetiated clusters, LVI = lymphatic vessel invasion
